# Supplementary material for: Response of Rhizosphere Microenvironment of Mulberry (Morus alba L.) to Different Cultivars
Source: Microorganisms. 2025 Sep 16;13(9):2157. doi: 10.3390/microorganisms13092157 (PMC12472325; doi:10.3390/microorganisms13092157)
Supplement: Supplementary file 1 [file microorganisms-13-02157-s001.zip]

Archive with 1 entries (1 files):
- microorganisms-3843256-supplementary.pdf
